# Supplementary material for: Spatiotemporal Gradients of PAH Concentrations in Greek Cities and Associated Exposure Impacts
Source: Toxics. 2024 Apr 16;12(4):293. doi: 10.3390/toxics12040293 (PMC11055022; doi:10.3390/toxics12040293)
Supplement: Supplementary file 1 [file toxics-12-00293-s001.zip]

Archive with 1 entries (1 files):
- toxics-2937171-supplementary.pdf
